# Supplementary material for: Subtyping of Human Papillomavirus-Positive Cervical Cancers Based on the Expression Profiles of 50 Genes
Source: Front Immunol. 2022 Jan 21;13:801639. doi: 10.3389/fimmu.2022.801639 (PMC8814347; doi:10.3389/fimmu.2022.801639)
Supplement: Supplementary file 2 [file Table_1.xlsx]

## Sheet: Table S1
Table S1. The marker gene sets of immune signatures or tumor phenotypic features
CD8+ T cells	B cells	NK cells	M1 macrophages	TILs	Cytolytic activity	IFN response	PD-L1	CD4+ regulatory T cells	M2 macrophages	Anti-inflammatory cytokines	TGF-β	T cell exhaustion	MDSCs	Cell proliferation	Stemness	EMT	Pro-inflammatory cytokines	Stemness
CD8A	BACH2	KLRC1	CXCL10	ACAP1	GZMA	AHR	CD274	CTLA4	CCL22	IL10	ACVR1	CTLA4	CCR2	MKI67	ACTRT3	CDH2	IFNG	DNMT3B
	BANK1	KLRF1	FCGR1A	ARHGAP15	PRF1	DDX4		FOXP3	FCER2	IL11	ACVR1B	CXCL13	CD14		ADH5	SNAI1	IL1A	PFAS
	BLK		IDO1	ARHGAP25		GPR146		GPR15	MRC1	IL4	ACVR1C	HAVCR2	CD2		ALX1	TGFB1	IL1B	XRCC5
	BTLA		SOCS1	ARHGAP30		IFIT1		IL32	TGM2	TGFB1	ACVR2A	LAG3	CD86		APLP1	ZEB1	IL2	HAUS6
	CD79A			ARHGAP9		IFIT2		IL4			ACVR2B	LAYN	CXCR4		ARMC9	ZEB2		TET1
	CD79B			CCL5		IFIT3		IL5			AMH	PDCD1	FCGR2A		ARMCX2			IGF2BP1
	FCRL1			CCR2		IRF7					AMHR2	TIGIT	FCGR2B		ASCC3			PLAA
	FCRL3			CCR7		ISG20					BAMBI		FCGR3A		ATP11C			TEX10
	HVCN1			CD2		MX1					BMP2		FERMT3		BBS9			MSH6
	RALGPS2			CD247		MX2					BMP4		GPSM3		BCKDHB			DLGAP5
				CD27		RSAD2					BMP5		IL18BP		BMPR1A			SKIV2L2
				CD28		SELP					BMP6		IL4R		BOD1			SOHLH2
				CD38		TNFSF10					BMP7		ITGAL		C14orf119			RRAS2
				CD3D							BMP8A		ITGAM		C14orf166			PAICS
				CD3E							BMP8B		PARVG		CCL26			CPSF3
				CD3G							BMPR1A		PSAP		CDC123			LIN28B
				CD40							BMPR1B		PTGER2		CDH6			IPO5
				CD48							BMPR2		PTGES2		CENPH			BMPR1A
				CD52							CDKN2B		S100A8		CENPI			ZNF788
				CD53							CHRD		S100A9		CPSF3			ASCC3
				CD6							CREBBP				DACT1			FANCB
				CD79A							CUL1				DCUN1D5			HMGA2
				CD86							DCN				DDX1			TRIM24
				CD8A							E2F4				DHX15			ORC1
				CFH							E2F5				DIAPH3			HDAC2
				CFHR1							EP300				DIMT1			HESX1
				CLEC2D							FBN1				DLGAP5			INHBE
				CORO1A							FMOD				DNMT3B			MIS18A
				CSF2RB							FST				DPH3			DCUN1D5
				CST7							GDF5				DTD1			MRPL3
				CYBB							GDF6				EIF2AK4			CENPH
				DOCK11							GDF7				EIF2B3			MYCN
				DOCK2							GREM1				ERCC2			HAUS1
				DOK2							GREM2				FAM118B			GDF3
				EVI2B							HAMP				FANCB			TBCE
				F5							HJV				FGF2			RIOK2
				FAM65B							ID1				FST			BCKDHB
				FCRL3							ID2				FZD2			RAD1
				FCRL5							ID3				GARS			NREP
				FYB							ID4				GBE1			ADH5
				GIMAP4							IFNG				GDF3			PLRG1
				GIMAP5							INHBA				GNL2			ROR1
				GIMAP6							INHBB				GPR176			RAB3B
				GIMAP7							INHBC				GPX8			DIAPH3
				GLYR1							INHBE				HAS2			GNL2
				GPR171							LEFTY1				HAT1			FGF2
				GPR18							LEFTY2				HAUS1			NMNAT2
				GPSM3							LTBP1				HAUS6			KIF20A
				GVINP1							MAPK1				HDAC2			CENPI
				GZMK							MAPK3				HDX			DDX1
				HCLS1							MICOS10-NBL1				HESX1			XXYLT1
				HCST							MYC				HMGA2			GPR176
				ICOS							NBL1				HTR7			BBS9
				IFFO1							NEO1				IARS			C14orf166
				IKZF1							NODAL				ICMT			BOD1
				IL10RA							NOG				IGF2BP1			CDC123
				IL16							PITX2				INHBE			SNRPD3
				IL2RB							PPP2CA				IPO5			FAM118B
				IL2RG							PPP2CB				KIF20A			DPH3
				IL7R							PPP2R1A				KIF7			EIF2B3
				INPP5D							PPP2R1B				LIN28B			RPF2
				IRF4							RBL1				MED20			APLP1
				ITGA4							RBX1				MIS18A			DACT1
				ITK							RGMA				MMADHC			PDHB
				ITM2C							RGMB				MRPL3			C14orf119
				KLHL6							RHOA				MSH6			DTD1
				KLRD1							ROCK1				MTHFD1L			SAMM50
				KLRK1							RPS6KB1				MTHFD2			CCL26
				LAT							RPS6KB2				MYCN			MED20
				LAX1							SKP1				NMNAT2			UTP6
				LCK							SMAD1				NREP			RARS2
				LCP2							SMAD2				ORC1			ARMCX2
				LILRB1							SMAD3				OSTC			RARS
				LPXN							SMAD4				PAICS			MTHFD2
				LY9							SMAD5				PDHB			DHX15
				MAL							SMAD6				PFAS			HTR7
				MFNG							SMAD7				PLAA			MTHFD1L
				MPEG1							SMAD9				PLRG1			ARMC9
				MS4A1							SMURF1				RAB3B			XPOT
				MS4A6A							SMURF2				RAD1			IARS
				MZB1							SP1				RARS			HDX
				NCF4							TFDP1				RARS2			ACTRT3
				NCKAP1L							TGFB1				RIOK2			ERCC2
				NLRC3							TGFB2				ROR1			TBC1D16
				P2RY8							TGFB3				RPF2			GARS
				PAG1							TGFBR1				RRAS2			KIF7
				PARVG							TGFBR2				SAMM50			UBE2K
				PAX5							TGIF1				SEC11A			SLC25A3
				PIK3CD							TGIF2				SKIV2L2			ICMT
				PLAC8							THBS1				SLC24A1			UGGT2
				PLEK							THSD4				SLC25A3			ATP11C
				PRKCB							TNF				SNRPD3			SLC24A1
				PRKCQ							ZFYVE16				SNX8			EIF2AK4
				PTPRC							ZFYVE9				SOHLH2			GPX8
				PTPRCAP											TBC1D16			ALX1
				PVRIG											TBCE			OSTC
				SASH3											TET1			TRPC4
				SELL											TEX10			HAS2
				SELPLG											TM2D2			FZD2
				2021-09-06											TRIM24			TRNT1
				SH2D1A											TRNT1			MMADHC
				SIRPG											TRPC4			SNX8
				SIT1											UBE2K			CDH6
				SLAMF1											UGGT2			HAT1
				SLAMF6											UTP6			SEC11A
				SPNS1											XPOT			DIMT1
				STAT4											XRCC5			TM2D2
				STK10											XXYLT1			FST
				TARP											ZNF788			GBE1
				TBC1D10C
				TBX21
				TCL1A
				THEMIS2
				TIGIT
				TNFRSF4
				TRAF3IP3
				TRAT1
				VAMP5
				XCL1
				XCL2
